# Supplementary material for: Maternal Gut Microbiome Decelerates Fetal Endochondral Bone Formation by Inducing Inflammatory Reaction
Source: Microorganisms. 2022 May 10;10(5):1000. doi: 10.3390/microorganisms10051000 (PMC9147398; doi:10.3390/microorganisms10051000)
Supplement: Supplementary file 1 [file microorganisms-10-01000-s001.zip]

Archive with 1 entries (1 files):
- microorganisms-1681268-supplementary.pdf
